# Supplementary material for: A pair of new sister species of Loneura (Psocodea, ‘Psocoptera’, Ptiloneuridae) from Valle del Cauca, Colombia, representing a new infrageneric group
Source: Zookeys. 2012 Jan 31;(168):65–76. doi: 10.3897/zookeys.168.2508 (PMC3293445; doi:10.3897/zookeys.168.2508)
Supplement: XML Treatment for Loneura andina [file zookeys.168.2508-treatment1.xml]

<!DOCTYPE tp:taxon-treatment
  PUBLIC "-//TaxonX//DTD Taxonomic Treatment Publishing DTD v0 20100105//EN" "tax-treatment-NSO.dtd">
<tp:taxon-treatment xmlns:tp="http://www.plazi.org/taxpub"><tp:treatment-meta><mixed-citation publication-type="journal"><person-group><name><surname>Aldrete</surname><given-names>Alfonso N. García</given-names></name><name><surname>Nieto</surname><given-names>Julián A. Mendivil</given-names></name><name><surname>Obando</surname><given-names>Ranulfo González</given-names></name></person-group><article-title>A pair of new sister species of 
                    <italic>Loneura</italic> (Psocodea, ‘Psocoptera’, Ptiloneuridae) from Valle del Cauca, Colombia, representing a new infrageneric group
                </article-title><source>Zookeys</source><day>31</day><month>1</month><year>2012</year><volume>2012</volume><issue>168</issue><fpage>65</fpage><lpage>76</lpage><pub-id pub-id-type="doi">10.3897/zookeys.168.2508</pub-id></mixed-citation></tp:treatment-meta><tp:nomenclature><label>(Male)</label><tp:taxon-name>
                        <tp:taxon-name-part taxon-name-part-type="genus">Loneura</tp:taxon-name-part>
                        <tp:taxon-name-part taxon-name-part-type="species">andina</tp:taxon-name-part>
                    <object-id xmlns:xlink="http://www.w3.org/1999/xlink" xlink:type="simple">urn:lsid:zoobank.org:act:7039984F-EE31-4FF4-A0B7-A4F9D1968AC1</object-id>
                    <object-id xmlns:xlink="http://www.w3.org/1999/xlink" xlink:type="simple">http://species-id.net/wiki/Loneura_andina</object-id>
                    </tp:taxon-name><tp:taxon-status xmlns:xlink="http://www.w3.org/1999/xlink" xlink:type="simple">sp. n.</tp:taxon-status><xref ref-type="fig" rid="F1">Figures 1–5</xref></tp:nomenclature><tp:treatment-sec sec-type="Type locality"><title>Type locality.</title><p><bold>COLOMBIA.</bold> Valle del Cauca. Santiago de Cali. Los Andes, Finca Montserrate, 1682 m., <named-content xmlns:xlink="http://www.w3.org/1999/xlink" content-type="dwc:verbatimCoordinates" xlink:type="simple">3°25'57.3"N, 76°37'15.4"W</named-content>.</p></tp:treatment-sec><tp:treatment-sec sec-type="Type material"><title>Type material.</title><p>Holotype male, 7.IX.2011. On tree trunk covered with mosses, R. González. Deposited in Entomological Museum, Universidad del Valle, Santiago de Cali, Colombia (MUSENUV, slide No. 25548).</p><!--PageBreak--></tp:treatment-sec><tp:treatment-sec sec-type="Etymology"><title>Etymology.</title><p>The specific name refers to the type locality, Los Andes.</p></tp:treatment-sec><tp:treatment-sec sec-type="Diagnosis"><title>Diagnosis.</title><p>Hypandrium of five sclerites, two side pairs flanking a large central sclerite, this with two large, lateral posterior projections, and two smaller median posterior projections (<xref ref-type="fig" rid="F1">Fig. 4</xref>); phallosome (<xref ref-type="fig" rid="F1">Fig. 5</xref>) Y-shaped anteriorly, external parameres stout, distally rounded, bearing pores; anterior pair of endophallic sclerites stout, bow-shaped, wide anteriorly, pointed posteriorly, with an acuminate projection on outer <!--PageBreak-->edge; posterior pair of endophallic sclerites connected anteriorly by a curved bridge, each sclerite long, slender, wide proximally, hooked distally.</p><fig id="F1" position="float" orientation="portrait"><label>Figures 1–5.</label><caption><p><italic><tp:taxon-name>Loneura andina</tp:taxon-name></italic> sp. n. male <bold>1</bold> Forewing and Hindwing <bold>2</bold> Front view of head <bold>3</bold> Paraprocts and epiproct <bold>4</bold> Hypandrium <bold>5</bold> Phallosome. Scales in mm.</p></caption><graphic xmlns:xlink="http://www.w3.org/1999/xlink" xlink:href="ZooKeys-168-065-g001.jpg" position="float" orientation="portrait" xlink:type="simple"/></fig></tp:treatment-sec><tp:treatment-sec sec-type="Color"><title>Color</title><p>(in 80% ethyl alcohol). Body dark brown, with some creamy areas as indicated below. Head with a dark brown oblique band from each compound eye to epistomal sulcus, enclosing the antennal fossae (<xref ref-type="fig" rid="F1">Fig. 2</xref>). Compound eyes black, ocelli hyaline, with ochre centripetal crescents, forming a triangular ocellar group. Vertex creamy white, with a brown spot on each side of the epicranial suture and irregular spots next to each compound eye. Postclypeus with diagonal brown striae. Anteclypeus and labrum brown. Genae creamy white. Antennae: scape brown, pedicel and flagellum pale brown. Mx 1–2 creamy white, Mx 3 brown and Mx 4 brown, with apical third dark brown. Tergal lobes of meso- and metathorax dark brown, thoracic pleura brown, except the metapleura, creamy white. Legs: coxa and trochanter of fore- and mid legs brown; coxa and trochanter of hind leg creamy white, femur of fore- and mid legs with proximal halves brown, distally creamy white; femur of hind leg creamy white, with a subapical brown band; tibiae of all legs brown, distally darker; tarsomere 1 brown, tarsomeres 2–3 dark brown (all legs). Forewings (<xref ref-type="fig" rid="F1">Fig. 1</xref>) hyaline, veins brown, a brown marginal band from R4+5 to distal half of 1A, a brown spot distally on R 2+3, pterostigma dark brown. Hindwings with brown spots distally on the veins (<xref ref-type="fig" rid="F1">Fig. 1</xref>). Abdomen creamy white, with irregular brown spots. Hypandrium yellowish, with sides dark brown; anterior side sclerites dark brown, posterior side sclerites pale brown. Paraprocts and epiproct creamy, with brown spots.</p></tp:treatment-sec><tp:treatment-sec sec-type="Morphology"><title>Morphology.</title><p>As in diagnosis, plus the following: outer cusp of lacinial tip broad, with eight denticles. Forewing pterostigma elongate, widest in the middle; vein M with seven branches; areola postica tall, apically rounded (<xref ref-type="fig" rid="F1">Fig. 1</xref>). Hindwing with M five branched. Paraprocts elongate, setose, each with a macroseta apically dilated, on inner edge, near the apex (<xref ref-type="fig" rid="F1">Fig. 3</xref>); sensory fields with 30 trichobothria on basal rosettes (<xref ref-type="fig" rid="F1">Fig. 3</xref>). Epiproct broadly triangular, wide based, anteriorly convex, posteriorly rounded, with setae as illustrated (<xref ref-type="fig" rid="F1">Fig. 3</xref>).</p></tp:treatment-sec><tp:treatment-sec sec-type="Measurements"><title>Measurements.</title><p>FW: 6025, HW: 4075, F: 1400, T: 2525, t1: 1012, t2: 87, t3: 150, ctt1: 30, f1: 1000, f2: 1075, f3: 950, Mx4: 350, IO: 685, D: 360, d: 495, IO/d: 1.38, PO: 1.3.</p></tp:treatment-sec></tp:taxon-treatment>
