# Supplementary material for: A pair of new sister species of Loneura (Psocodea, ‘Psocoptera’, Ptiloneuridae) from Valle del Cauca, Colombia, representing a new infrageneric group
Source: Zookeys. 2012 Jan 31;(168):65–76. doi: 10.3897/zookeys.168.2508 (PMC3293445; doi:10.3897/zookeys.168.2508)
Supplement: XML Treatment for Loneura tuluaensis [file zookeys.168.2508-treatment2.xml]

<!DOCTYPE tp:taxon-treatment
  PUBLIC "-//TaxonX//DTD Taxonomic Treatment Publishing DTD v0 20100105//EN" "tax-treatment-NSO.dtd">
<tp:taxon-treatment xmlns:tp="http://www.plazi.org/taxpub"><tp:treatment-meta><mixed-citation publication-type="journal"><person-group><name><surname>Aldrete</surname><given-names>Alfonso N. García</given-names></name><name><surname>Nieto</surname><given-names>Julián A. Mendivil</given-names></name><name><surname>Obando</surname><given-names>Ranulfo González</given-names></name></person-group><article-title>A pair of new sister species of 
                    <italic>Loneura</italic> (Psocodea, ‘Psocoptera’, Ptiloneuridae) from Valle del Cauca, Colombia, representing a new infrageneric group
                </article-title><source>Zookeys</source><day>31</day><month>1</month><year>2012</year><volume>2012</volume><issue>168</issue><fpage>65</fpage><lpage>76</lpage><pub-id pub-id-type="doi">10.3897/zookeys.168.2508</pub-id></mixed-citation></tp:treatment-meta><tp:nomenclature><tp:taxon-name>
                        <tp:taxon-name-part taxon-name-part-type="genus">Loneura</tp:taxon-name-part>
                        <tp:taxon-name-part taxon-name-part-type="species">tuluaensis</tp:taxon-name-part>
                    <object-id xmlns:xlink="http://www.w3.org/1999/xlink" xlink:type="simple">urn:lsid:zoobank.org:act:5C3BAB7E-9AC7-426F-92BF-34D8445DD1DF</object-id>
                    <object-id xmlns:xlink="http://www.w3.org/1999/xlink" xlink:type="simple">http://species-id.net/wiki/Loneura_tuluaensis</object-id>
                    </tp:taxon-name><tp:taxon-status xmlns:xlink="http://www.w3.org/1999/xlink" xlink:type="simple">sp. n.</tp:taxon-status><xref ref-type="fig" rid="F2">Figures 6</xref><xref ref-type="fig" rid="F3"/><xref ref-type="fig" rid="F4">17</xref></tp:nomenclature><tp:treatment-sec sec-type="Type locality"><title>Type locality.</title><p><bold>COLOMBIA.</bold> Valle del Cauca. Tuluá, Mateguadua, Jardín Botánico Juan María Céspedes, 1127 m, <named-content xmlns:xlink="http://www.w3.org/1999/xlink" content-type="dwc:verbatimCoordinates" xlink:type="simple">4°01'29.5"N, 76°09'45.4"W</named-content>.</p></tp:treatment-sec><tp:treatment-sec sec-type="Type material"><title>Type material.</title><p>Holotype male. 27.VIII.2011. On tree trunk. Paratypes: 4 females, 2 males, same data as the holotype, on tree and palm trunks. All specimens collected by<!--PageBreak--> R. González. Deposited in Entomological Museum, Universidad del Valle, Santiago de Cali, Colombia (MUSENUV, slides 25549-50, vial 25551).</p></tp:treatment-sec><tp:treatment-sec sec-type="Etymology"><title>Etymology.</title><p>The specific name refers to the type locality, Tuluá.</p></tp:treatment-sec><tp:treatment-sec sec-type="Diagnosis"><title>Diagnosis.</title><p>Male hypandrium of five sclerites, two side pairs, flanking a large central sclerite, this with two large, lateral posterior projections, and two small median posterior projections (<xref ref-type="fig" rid="F4">Fig. 16</xref>). Phallosome (<xref ref-type="fig" rid="F4">Fig. 17</xref>) Y-shaped anteriorly, external parameres elongate, rounded posteriorly, bearing pores; anterior endophallic sclerites bow-shaped, wide anteriorly, slender posteriorly; posterior endophallic sclerites long, slender, distally hooked, wide at base, connected by a broad, triangular bridge. Female ninth sternum (<xref ref-type="fig" rid="F3">Fig. 12</xref>) well sclerotized, with three distinct areas.</p></tp:treatment-sec><tp:treatment-sec sec-type="Female"><title>Female.</title><p><bold>Color</bold> (in 80% ethyl alcohol). Body creamy with brown areas as indicated below (<xref ref-type="fig" rid="F2">Fig. 6</xref>). Head with a wide brown band from each compound eye to epistomal sulcus, enclosing the antennal fossae (<xref ref-type="fig" rid="F3">Fig. 9</xref>). Compound eyes black, ocelli hyaline, with ochre centripetal crescents, forming a triangular ocellar group. Vertex creamy, with brown irregular spots on both sides of epicranial suture and next to each compound eye. Postclypeus with diagonal slender striae. Anteclypeus and labrum pale brown. Genae creamy. Antennae: scape brown, pedicel and first flagellomere pale brown, rest of flagellomeres brown. Mx 1–2 creamy white, Mx 3 brown, Mx 4 brown, with apical third dark brown. Tergal lobes of meso- and metathorax brown, mesothoracic pleura dark brown, pro- and metathoracic pleura creamy white, with brown spots. Legs: coxa and trochanter of fore- and mid legs brown; coxa and trochanter of <!--PageBreak-->hind leg creamy white, femur of fore- and mid legs with proximal halves brown, distal halves creamy white; femur of hind leg creamy white, with a brown apical band; tibiae of all legs brown, distally darker; tarsomere 1 of all legs brown, tarsomeres 2–3 of all legs dark brown. Forewings hyaline, with a marginal brown band as illustrated (<xref ref-type="fig" rid="F3">Fig. 8</xref>);<!--PageBreak--> pterostigma dark brown, except for a hyaline central area, with brown specks. Hindwings almost hyaline (<xref ref-type="fig" rid="F3">Fig. 8</xref>), vein R 2+3 and branches of M with a brown distal spot. Abdomen creamy (<xref ref-type="fig" rid="F2">Fig. 6</xref>), with brown irregular spots, subgenital plate creamy, middle area hyaline, sides pale brown; gonapophyses brown, IX sternum brown, epiproct and paraprocts creamy white.</p><p><bold>Morphology.</bold> As in diagnosis, plus the following: outer cusp of lacinial tip broad, with 8–9 denticles. Forewings with pterostigma elongate, widest in the middle; vein M with six branches, the last one distally forked; areola postica tall, apically rounded (<xref ref-type="fig" rid="F3">Fig. 8</xref>). Hindwing M with 3–4 branches (<xref ref-type="fig" rid="F3">Fig. 8</xref>). Subgenital plate broad, posteriorly rounded, setae as illustrated (<xref ref-type="fig" rid="F3">Fig. 11</xref>). Gonapophyses (<xref ref-type="fig" rid="F3">Fig. 12</xref>): v1 long, slender, with inner edge more sclerotized, distally acuminate; v2+3 anteriorly heeled, with a group of 6–8 setae on side lobe; distal process long, sinuous, distally acuminate, with a field of minute setae. IX sternum well sclerotized, broadly nut shaped, with three transverse lobes, and well defined borders, as illustrated (<xref ref-type="fig" rid="F3">Fig. 12</xref>). Paraprocts oval, with setae as illustrated (without distally dilated macrosetae); sensory fields with 28 trichobothria on basal rosettes (<xref ref-type="fig" rid="F3">Fig. 10</xref>). Epiproct wide based, broadly triangular, posteriorly rounded, setose as illustrated (<xref ref-type="fig" rid="F3">Fig. 10</xref>).</p><fig id="F2" position="float" orientation="portrait"><label>Figures 6–7.</label><caption><p><italic><tp:taxon-name>Loneura tuluaensis</tp:taxon-name></italic> sp. n. Side view <bold>6</bold> female <bold>7</bold> male. Scale in mm.</p></caption><graphic xmlns:xlink="http://www.w3.org/1999/xlink" xlink:href="ZooKeys-168-065-g002.jpg" position="float" orientation="portrait" xlink:type="simple"/></fig><fig id="F3" position="float" orientation="portrait"><label>Figures 8–12.</label><caption><p><italic><tp:taxon-name>Loneura tuluaensis</tp:taxon-name></italic> sp. n. female <bold>8</bold> Forewing and Hindwing <bold>9</bold> Front view of head <bold>10</bold> Paraprocts and epiproct <bold>11</bold> Subgenital plate <bold>12</bold> Gonapophyses and ninth sternum. Scales in mm.</p></caption><graphic xmlns:xlink="http://www.w3.org/1999/xlink" xlink:href="ZooKeys-168-065-g003.jpg" position="float" orientation="portrait" xlink:type="simple"/></fig></tp:treatment-sec><tp:treatment-sec sec-type="Measurements"><title>Measurements.</title><p>FW: 6025, HW: 4100, F: 1400, T: 2375, t1: 1000, t2: 112, t3: 150, ctt1: 29, f1: 1100, f2: 1125, f3: 975, f4: 962, Mx4: 350, IO: 650, D: 370, d: 480, IO/d: 1.35, PO: 1.29.</p></tp:treatment-sec><tp:treatment-sec sec-type="Male"><title>Male.</title><p><bold>Color.</bold> (in 80% ethyl alcohol). As in the female (<xref ref-type="fig" rid="F2">Fig. 7</xref>), hypandrium yellowish.</p><p><bold>Morphology.</bold> As in diagnosis, plus the following: outer cusp of lacinial tip broad, with nine denticles. Forewings as in the female (<xref ref-type="fig" rid="F4">Fig. 13</xref>). Vein M mostly with six branches, often asymmetrical as in the females (6–6, 6–5, 5–6, or 6–7, for right and left forewings respectively), the last branch forked. Hindwing M four branched, often asymetrical (4–3, 4–4, 5–4, for right and left hindwings respectively). Paraprocts broadly triangular, setae as illustrated (<xref ref-type="fig" rid="F4">Fig. 15</xref>), sensory fields with 30 trichobothria on basal rosettes (<xref ref-type="fig" rid="F4">Fig. 15</xref>). Epiproct broadly triangular, wide based, rounded posteriorly, with setae as illustrated (<xref ref-type="fig" rid="F4">Fig. 15</xref>).</p><fig id="F4" position="float" orientation="portrait"><label>Figures 13–17.</label><caption><p><italic><tp:taxon-name>Loneura tuluaensis</tp:taxon-name></italic> sp. n. male <bold>13</bold> Forewing and Hindwing <bold>14</bold> Front view of head <bold>15</bold> Paraprocts and epiproct <bold>16</bold> Hypandrium. <bold>17</bold> Phallosome. Scales in mm.</p></caption><graphic xmlns:xlink="http://www.w3.org/1999/xlink" xlink:href="ZooKeys-168-065-g004.jpg" position="float" orientation="portrait" xlink:type="simple"/></fig><p><bold>Measurements.</bold> FW: 5350, HW: 3675, F: 1350, T: 2300, t1: 962, t2: 100, t3: 150, ctt1: 31, f1: 1050, f2: 1100, f3: 950, f4: 800, Mx4: 337, IO: 590, D: 400, d: 530, IO/d: 1.11, PO: 1.3.</p></tp:treatment-sec><tp:treatment-sec sec-type="Discussion"><title>Discussion.</title><p>The two species here described are regarded as sister species based on their similarities in forewing pigmentation pattern, shape of the pterostigma, structure of the hypandrium (constituted of five sclerites, the large central one with two pairs of posterior projections), and on the phallosomes built on the same structural plan (Y-shaped anteriorly, anterior pair of endophallic sclerites bow-shaped, basally wide, and posterior pair of endophallic sclerites slender, distally hooked, anteriorly connected by a broadly triangular bridge).</p><p>The morphology of the hypandrium and phallosome outlined above impose modifications on Group II, of the infrageneric groups within <italic><tp:taxon-name>Loneura</tp:taxon-name></italic>, proposed by <xref ref-type="bibr" rid="B2">García Aldrete et al. 2011b</xref>, as follows:</p><!--PageBreak--><p>Group II. Hypandrium consisting of five sclerites, an anterior and a posterior pair, flanking a large central sclerite (<xref ref-type="fig" rid="F1">Figs 4</xref>, <xref ref-type="fig" rid="F4">16</xref>, <xref ref-type="fig" rid="F5">18, 20</xref>). Phallosome with external parameres elongate, distally rounded, bearing pores; two pairs of endophallic sclerites, the posterior pair joined proximally by a sclerotized bridge.</p><fig id="F5" position="float" orientation="portrait"><label>Figures 18–21.</label><caption><p>Hypandrium and phallosome <bold>18, 19</bold> <italic><tp:taxon-name>Loneura jinotegaensis</tp:taxon-name></italic> García Aldrete <bold>20, 21</bold> <italic><tp:taxon-name>Loneura mirandaensis</tp:taxon-name></italic> García Aldrete. Scales in mm. (Abbreviations: ep, external parameres; aes, anterior endophallic sclerites; pes, posterior endophallic sclerites; br, bridge; st, side struts; phb, phallobase).</p></caption><graphic xmlns:xlink="http://www.w3.org/1999/xlink" xlink:href="ZooKeys-168-065-g005.jpg" position="float" orientation="portrait" xlink:type="simple"/></fig><p>Subgroup II a. Anterior side sclerites of hypandrium elongate, posterior side sclerites wide based, elongate, distally acuminate (<xref ref-type="fig" rid="F5">Figs 18, 20</xref>); central sclerite with<!--PageBreak--> a median posterior projection, flanked by tufts of macrosetae. Phallosome with external parameres stout, distinctly curved, spoon-shaped; posterior pair of endophallic sclerites curved, acuminate; anterior pair of endophallic sclerites with proximal halves slender, curved, distal halves stout, quadrangular, with a row of blunt teeth along inner edge (<xref ref-type="fig" rid="F5">Figs 19, 21</xref>). Species included: <italic><tp:taxon-name>Loneura jinotegaensis</tp:taxon-name></italic> García Aldrete (Nicaragua), <italic><tp:taxon-name>Loneura mirandaensis</tp:taxon-name></italic> García Aldrete (Venezuela).</p><p>Subgroup II b. Anterior side sclerites of hypandrium elongate, posterior side sclerites small, rounded (<xref ref-type="fig" rid="F1">Figs 4</xref>, <xref ref-type="fig" rid="F4">16</xref>). Central sclerite with four posterior projections, two large on sides, and two small median ones (<xref ref-type="fig" rid="F1">Figs 4</xref>, <xref ref-type="fig" rid="F4">16</xref>). Phallosome Y-shaped anteriorly, external parameres elongate, distally rounded; anterior pair of endophallic sclerites wide based, bow-shaped, posterior pair of endophallic sclerites slender, distally hooked (<xref ref-type="fig" rid="F1">Figs 5</xref>, <xref ref-type="fig" rid="F4">17</xref>). Species included: <italic><tp:taxon-name>Loneura andina</tp:taxon-name></italic> García, Mendivil &amp; González (Colombia), <italic><tp:taxon-name>Loneura tuluaensis</tp:taxon-name></italic> García, Mendivil &amp; González (Colombia).</p><sec sec-type="Key to males of Loneura Group II species"><title>Key to males of <tp:taxon-name>Loneura</tp:taxon-name> Group II species</title><table-wrap content-type="key" position="anchor" orientation="portrait"><table><tbody><tr><td rowspan="1" colspan="1">1</td><td rowspan="1" colspan="1">Central sclerite of hypandrium with one median posterior projection; posterior side sclerites large, wide at base, distally acuminate (<xref ref-type="fig" rid="F5">Figs 18, 20</xref>); posterior endophallic sclerites joined proximally by a stout bridge (<xref ref-type="fig" rid="F5">Figs 19, 21</xref>); Forewing pterostigma with large unpigmented area</td><td rowspan="1" colspan="1">[Subgroup II a] 2</td></tr><tr><td rowspan="1" colspan="1">–</td><td rowspan="1" colspan="1">Central sclerite of hypandrium with four posterior projections, two large lateral ones and two small median ones; posterior side sclerites small, rounded (<xref ref-type="fig" rid="F1">Figs 4</xref>, <xref ref-type="fig" rid="F4">16</xref>); posterior endophallic sclerites joined proximally by a more slender bridge than above (<xref ref-type="fig" rid="F1">Figs 5</xref>, <xref ref-type="fig" rid="F4">17</xref>); forewing pterostigma pigmented throughout, at most with small unpigmented area on lower apex</td><td rowspan="1" colspan="1">[Subgroup II b] 3</td></tr><tr><td rowspan="1" colspan="1">2</td><td rowspan="1" colspan="1">Central sclerite of hypandrium with short, pointed median projection (<xref ref-type="fig" rid="F5">Fig. 18</xref>), posterior side sclerites stout, broadly triangular; posterior endophallic sclerites distally slender, bridge straight anteriorly, slightly convex posteriorly (<xref ref-type="fig" rid="F5">Fig. 19</xref>)</td><td rowspan="1" colspan="1"><italic><tp:taxon-name>Loneura jinotegaensis</tp:taxon-name></italic> García Aldrete</td></tr><tr><td rowspan="1" colspan="1">–</td><td rowspan="1" colspan="1">Central sclerite of hypandrium with long, distally truncate median projection, posterior side sclerites wide based, with median projection slender, acuminate (<xref ref-type="fig" rid="F5">Fig. 20</xref>); posterior endophallic sclerites distally stout, bridge  triangular (<xref ref-type="fig" rid="F5">Fig. 21</xref>)</td><td rowspan="1" colspan="1"><italic><tp:taxon-name>Loneura mirandaensis</tp:taxon-name></italic> García Aldrete</td></tr><tr><td rowspan="1" colspan="1">3</td><td rowspan="1" colspan="1">Central sclerite of hypandrium with lateral posterior projections wide based, of medium length, acuminate (<xref ref-type="fig" rid="F1">Fig. 4</xref>); median projections long, stout; anterior endophallic sclerites apically with a pointed projection on outer edge (<xref ref-type="fig" rid="F1">Fig. 5</xref>); forewing pterostigma pigmented throughout (<xref ref-type="fig" rid="F1">Fig. 1</xref>)</td><td rowspan="1" colspan="1"><italic><tp:taxon-name>Loneura andina</tp:taxon-name></italic> García, Mendivil &amp; González</td></tr><tr><td rowspan="1" colspan="1">–</td><td rowspan="1" colspan="1">Central sclerite of hypandrium with lateral posterior projections wide based, long, stout, blunt ended; median projections short, slender (<xref ref-type="fig" rid="F4">Fig. 16</xref>); anterior endophallic sclerites apically blunt, without projection as above (<xref ref-type="fig" rid="F4">Fig. 17</xref>); forewing pterostigma with a hyaline area on lower apex (<xref ref-type="fig" rid="F4">Fig. 13</xref>)</td><td rowspan="1" colspan="1"><italic><tp:taxon-name>Loneura tuluaensis</tp:taxon-name></italic> García, Mendivil &amp; González</td></tr></tbody></table></table-wrap><p><italic><tp:taxon-name>Loneura</tp:taxon-name></italic> presently includes 46 species, 22 of them undescribed; 21 of the undescribed species are available for study in our collections. Examination of 40 species of <italic><tp:taxon-name>Loneura</tp:taxon-name></italic>, allows us to assert that the following characters are important in distinguishing among the species in the genus:</p><p>1.	Head pigmentation pattern.</p><p>2.	Fourth segment of maxillary palps: unpigmented, pigmented throughout or only distally pigmented.</p><p>3.	Forewings: pattern of pigmentation, number of branches of vein M, branches of M simple or forked.</p><p>4.	Forewing pterostigma: general shape, pattern of pigmentation or absence of it.</p><p>5.	Forewing areola postica: general shape.</p><!--PageBreak--><p>6.	Hindwing: pattern of pigmentation, number of branches of vein M.</p><p>7.	Legs: pigmentation.</p><p>8.	Hypandrium: number of sclerites, shape of side sclerites, shape of central sclerite, presence or absence of distinct groups of setae in it, number, position,	shape and size of posterior projections.</p><p>9.	Phallosome: Shape of anterior half, shape and size of external parameres, structure of the anterior and posterior pairs of endophallic sclerites.</p><p>10.	Female subgenital plate: general shape, setal field, size and shape of side pigmented areas.</p><p>11.	Ninth sternum: general shape, texture, pigmentation.</p><p>12.	Gonapophyses: general shape of v1 and v2+3, number and position of setae on v2 lobe, size and shape of v2+3 heel, shape of v2+3 posterior process.</p><p><xref ref-type="table" rid="T1">Table 1</xref> presents the geographic distribution of the species known in <italic><tp:taxon-name>Loneura</tp:taxon-name></italic>. The species display a high level of endemism: of the eight Central American species, only two are shared with Mexico and none are shared with South America; of the 28 South American species, one is shared between Bolivia and Argentina, one is shared by Ecuador and Peru, and one is shared by Colombia and Venezuela, the rest are only known in their respective countries, probably a result of insufficient collecting in some areas.</p><table-wrap id="T1" position="float" orientation="portrait"><label>Table 1.</label><caption><p>Geographic distribution of <italic><tp:taxon-name>Loneura</tp:taxon-name></italic> species.</p></caption><table><tbody><tr><th rowspan="1" colspan="1"><bold>Area</bold></th><th rowspan="1" colspan="1"><bold>Country</bold></th><th rowspan="1" colspan="1"><bold>No. of species</bold></th><th rowspan="1" colspan="1"><bold>Endemics</bold></th></tr><tr><td rowspan="3" colspan="1">North America</td><td rowspan="1" colspan="1">USA</td><td rowspan="1" colspan="1">1</td><td rowspan="1" colspan="1">1</td></tr><tr><td rowspan="1" colspan="1">Mexico</td><td rowspan="1" colspan="1">9</td><td rowspan="1" colspan="1">7</td></tr><tr><td rowspan="1" colspan="1">Total</td><td rowspan="1" colspan="1"><bold>10</bold></td><td rowspan="1" colspan="1"><bold>8</bold></td></tr><tr><td rowspan="6" colspan="1">Central America</td><td rowspan="1" colspan="1">Belize</td><td rowspan="1" colspan="1">1</td><td rowspan="1" colspan="1">0</td></tr><tr><td rowspan="1" colspan="1">Guatemala</td><td rowspan="1" colspan="1">1</td><td rowspan="1" colspan="1">0</td></tr><tr><td rowspan="1" colspan="1">Nicaragua</td><td rowspan="1" colspan="1">4</td><td rowspan="1" colspan="1">2</td></tr><tr><td rowspan="1" colspan="1">Costa Rica</td><td rowspan="1" colspan="1">3</td><td rowspan="1" colspan="1">2</td></tr><tr><td rowspan="1" colspan="1">Panamá</td><td rowspan="1" colspan="1">1</td><td rowspan="1" colspan="1">1</td></tr><tr><td rowspan="1" colspan="1">Total</td><td rowspan="1" colspan="1"><bold>9</bold></td><td rowspan="1" colspan="1"><bold>5</bold></td></tr><tr><td rowspan="8" colspan="1">South America</td><td rowspan="1" colspan="1">Argentina</td><td rowspan="1" colspan="1">1</td><td rowspan="1" colspan="1">0</td></tr><tr><td rowspan="1" colspan="1">Bolivia</td><td rowspan="1" colspan="1">3</td><td rowspan="1" colspan="1">2</td></tr><tr><td rowspan="1" colspan="1">Brazil</td><td rowspan="1" colspan="1">10</td><td rowspan="1" colspan="1">10</td></tr><tr><td rowspan="1" colspan="1">Colombia</td><td rowspan="1" colspan="1">11</td><td rowspan="1" colspan="1">10</td></tr><tr><td rowspan="1" colspan="1">Ecuador</td><td rowspan="1" colspan="1">1</td><td rowspan="1" colspan="1">0</td></tr><tr><td rowspan="1" colspan="1">Peru</td><td rowspan="1" colspan="1">3</td><td rowspan="1" colspan="1">2</td></tr><tr><td rowspan="1" colspan="1">Venezuela</td><td rowspan="1" colspan="1">2</td><td rowspan="1" colspan="1">1</td></tr><tr><td rowspan="1" colspan="1">Total</td><td rowspan="1" colspan="1"><bold>28</bold></td><td rowspan="1" colspan="1"><bold>25</bold></td></tr></tbody></table></table-wrap><p>The species here described raise to 11 the species of <italic><tp:taxon-name>Loneura</tp:taxon-name></italic> known in Colombia, four of them still undescribed (cf. <xref ref-type="bibr" rid="B1">García Aldrete et al. 2011a</xref><xref ref-type="bibr" rid="B2">, b</xref>. Ten of the Colombian species are known only from Valle del Cauca (7 species) and from Gorgona Island (3 species), which account for less than 2% of the Colombian territory. Species richness<!--PageBreak--> of Colombian <italic><tp:taxon-name>Loneura</tp:taxon-name></italic> is likely much greater than currently documented. Ten additional species are known to occur in Brazil (<xref ref-type="bibr" rid="B4">Moreira de Castro 2007</xref>).</p></sec></tp:treatment-sec><tp:treatment-sec><!--Section generated to contain objects referenced in tp:taxon-treatment.--><fig id="F1" position="float" orientation="portrait"><label>Figures 1–5.</label><caption><p><italic><tp:taxon-name>Loneura andina</tp:taxon-name></italic> sp. n. male <bold>1</bold> Forewing and Hindwing <bold>2</bold> Front view of head <bold>3</bold> Paraprocts and epiproct <bold>4</bold> Hypandrium <bold>5</bold> Phallosome. Scales in mm.</p></caption><graphic xmlns:xlink="http://www.w3.org/1999/xlink" xlink:href="ZooKeys-168-065-g001.jpg" position="float" orientation="portrait" xlink:type="simple"/></fig></tp:treatment-sec><ref-list><ref id="B2"><mixed-citation xmlns:xlink="http://www.w3.org/1999/xlink" xlink:type="simple"><person-group><name name-style="western"><surname>García Aldrete</surname><given-names>AN</given-names></name><name name-style="western"><surname>González Obando</surname><given-names>R</given-names></name><name name-style="western"><surname>Sarria Sarria</surname><given-names>F</given-names></name></person-group> (<year>2011b</year>)<article-title> Three new species of <italic>Loneura</italic> (Psocodea: ‘Psocoptera’: Ptiloneuridae) from Gorgona Island, Cauca, Colombia, with a new infrageneric classification.</article-title><source>Zootaxa </source><volume>3050</volume>: <fpage>55</fpage>-<lpage>62</lpage>.</mixed-citation></ref><ref id="B1"><mixed-citation xmlns:xlink="http://www.w3.org/1999/xlink" xlink:type="simple"><person-group><name name-style="western"><surname>García Aldrete</surname><given-names>AN</given-names></name><name name-style="western"><surname>González Obando</surname><given-names>R</given-names></name><name name-style="western"><surname>Carrejo</surname><given-names>NS</given-names></name></person-group> (<year>2011a</year>)<article-title> A new <italic>Loneura</italic> from Colombia, and Colombian records of <italic>L. mirandaensis</italic> García Aldrete, and <italic>Loneuroides venezolanus</italic> García Aldrete (Psocodea: ‘Psocoptera’: Ptiloneuridae).</article-title><source>Dugesiana </source><volume>18</volume>: <fpage>35</fpage>-<lpage>37</lpage>.</mixed-citation></ref><ref id="B4"><mixed-citation xmlns:xlink="http://www.w3.org/1999/xlink" xlink:type="simple"><person-group><name name-style="western"><surname>Moreira de Castro</surname><given-names>MC</given-names></name></person-group> (<year>2007</year>)<source> Revisão taxonômica e filogenia do gênero neotropical <italic>Loneura</italic> Navás, 1927 (Psocoptera: Ptiloneuridae). Dissertacao (mestrado) - Area de concentracao Entomologia – INPA/UFAM, Manaus, Amazonas, Brasil, 67 p. + 61 figuras.</source></mixed-citation></ref></ref-list></tp:taxon-treatment>
